# Supplementary material for: Great apes are sensitive to prior reliability of an informant in a gaze following task
Source: PLoS One. 2017 Nov 22;12(11):e0187451. doi: 10.1371/journal.pone.0187451 (PMC5699835; doi:10.1371/journal.pone.0187451)
Supplement: S1 Data — (CSV) [file pone.0187451.s002.csv]

Subject	Species	Order	Session1_Trial1_AutomaticGaze	Session1_Trial2_AutomaticGaze	Session1_Trial3_AutomaticGaze	Session1_Trial4_AutomaticGaze	Session1_Trial5_AutomaticGaze	Session1_Trial6_AutomaticGaze	Session1_Trial7_AutomaticGaze	Session1_Trial8_AutomaticGaze	Session2_Trial1_AutomaticGaze	Session2_Trial2_AutomaticGaze	Session2_Trial3_AutomaticGaze	Session2_Trial4_AutomaticGaze	Session2_Trial5_AutomaticGaze	Session2_Trial6_AutomaticGaze	Session2_Trial7_AutomaticGaze	Session2_Trial8_AutomaticGaze	Session3_Trial1_AutomaticGaze	Session3_Trial2_AutomaticGaze	Session3_Trial3_AutomaticGaze	Session3_Trial4_AutomaticGaze	Session3_Trial5_AutomaticGaze	Session3_Trial6_AutomaticGaze	Session3_Trial7_AutomaticGaze	Session3_Trial8_AutomaticGaze	Session4_Trial1_AutomaticGaze	Session4_Trial2_AutomaticGaze	Session4_Trial3_AutomaticGaze	Session4_Trial4_AutomaticGaze	Session4_Trial5_AutomaticGaze	Session4_Trial6_AutomaticGaze	Session4_Trial7_AutomaticGaze	Session4_Trial8_AutomaticGaze	Session1_Trial1_GazeBehindBarriers	Session1_Trial2_GazeBehindBarriers	Session1_Trial3_GazeBehindBarriers	Session1_Trial4_GazeBehindBarriers	Session1_Trial5_GazeBehindBarriers	Session1_Trial6_GazeBehindBarriers	Session1_Trial7_GazeBehindBarriers	Session1_Trial8_GazeBehindBarriers	Session2_Trial1_GazeBehindBarriers	Session2_Trial2_GazeBehindBarriers	Session2_Trial3_GazeBehindBarriers	Session2_Trial4_GazeBehindBarriers	Session2_Trial5_GazeBehindBarriers	Session2_Trial6_GazeBehindBarriers	Session2_Trial7_GazeBehindBarriers
Bangolo	Chimp	ReliableFirst	1	1	1	1	1	1	0	1	1	1	1	1	1	1	1	1	0	0	0	1	0	0	0	1	1	1	1	0	0	0	1	1	0	0	0	0	0	0	1	0	0	0	0	0	0	1	0
Dorien	Chimp	UnreliableFirst	0	0	1	0	1	0	1	1	1	1	1	1	0	1	0	1	1	0	1	1	1	0	1	1	1	1	1	1	0	1	1	0	0	0	1	0	0	0	1	0	1	1	0	1	0	1	0
Fraukje	Chimp	UnreliableFirst	1	0	1	0	0	1	0	1	1	1	1	1	1	0	1	0	1	1	1	1	0	0	1	1	0	1	1	0	1	1	1	1	0	1	1	0	0	0	0	0	1	0	0	1	0	0	0
Kara	Chimp	UnreliableFirst	1	1	1	0	1	1	1	0	1	0	1	1	0	0	0	0	0	1	1	1	1	1	1	1									0	1	1	0	0	0	0	0	0	0	0	0	0	0	1
Kofi	Chimp	ReliableFirst	0	0	0	1	1	1	1	1	1	1	1	1	0	1	1	1	1	1	1	1	1	0	0	0	0	0	1	0	1	1	1	1	0	1	0	0	2	0	2	1	0	0	0	0	0	0	0
Lobo	Chimp	ReliableFirst	1	1	1	1	1	1	1	0	1	1	0	1	1	1	1	1	1	0	0	1	1	0	0	1	1	1	1	0	1	0	0	1	0	0	0	0	0	0	0	0	0	0	0	0	0	1	0
Lome	Chimp	ReliableFirst	1	1	1	1	1	0	1	1	1	1	1	1	0	0	1	1	0	0	0	1	1	0	0	1	0	1	0	0	1	0	0	0	0	0	0	0	0	0	0	0	0	0	0	0	0	0	0
Riet	Chimp	UnreliableFirst	1	1	1	1	1	1	1	1									1	1	1	0	1	1	0	1	1	1	1	0	0	1	1	1	0	1	0	0	0	0	0	1
Robert	Chimp	ReliableFirst	1	1	1	1	1	1	1	0	1	0	1	0	1	1	1	1	1	1	0	1	0	1	0	1	1	1	1	1	1	0	1	1	0	0	0	0	0	0	1	0	0	0	0	0	0	1	0
Sandra	Chimp	UnreliableFirst	0	1	1	1	1	1	1	1	1	1	1	1	0	1	1	0	1	1	1	1	1	1	1	1	0	1	1	1	1	1	0	0	0	0	0	1	0	0	0	0	2	0	2	0	0	0	0
Tai	Chimp	ReliableFirst	1	1	0	0	0	1	1	1	0	1	0	1	1	1	0	1	1	0	1	1	1	0	0	1	0		0	1	1	1	0	0	1	1	1	0	1	0	0	1	0	1	1	0	0	0	0
Alex	Chimp	ReliableFirst	1	1	1	1	1	1	1	1	1	1	1	1	1	1	0	1	0	1	1	1	1	0	1	1	0	1							0	0	0	2	1	0	0	2	0	0	0	0	0	1	0
Alexandra	Chimp	ReliableFirst	1	1	1	1	1	1	1	1	1	1	1	1	1	1	1	0	1	1	0	1	1	0	1	1	1	1	1	0	1	0	1	1	1	1	0	0	1	2	0	1	0	1	1	0	0	1	1
Frederike	Chimp	ReliableFirst	1	1	0	0	1	0	1	1	1	1	1	1	0	1	1	0	1	1	0	0	1	0	1	1	0	1	1	1	0	1	1	1	1	1	0	1	0	0	1	0	1	1	0	0	0	0	0
Jahaga	Chimp	UnreliableFirst	1	1	1	0	0	1	0	1	1	0	1	1	1	1	1	0	0	1	1	0	0	1	0	1	1	0	1	1	0	1	0	0	0	1	2	1	0	1	0	1	1	0	1	1	0	0	0
Jeudi	Chimp	UnreliableFirst	1	1	1	1	1	0	1	1	1	1	1	1	1	0	1	0	1	0	1	1	1	1	1	1	1	1	1	1	1	1	0	1	0	0	0	0	0	0	0	0	0	0	0	0	0	0	0
Fimi	Bonobo	UnreliableFirst	1	1				1			1	1	1	1	0	1	1	0	1	1	0	1	0	1	1	0	1	1	1	1	0	0	1	1	1	1	0	0	0	0	0	0	0	0	0	0	1	0	1
Jasongo	Bonobo	UnreliableFirst	1	1	1	1	1	1	1	1	1	0	1	0	0	0	1	1	1	1	0	1	1	1	1	1	1	0	0	0	1	0	1	0	0	0	0	0	0	0	0	0	0	0	0	0	0	0	0
Joey	Bonobo	ReliableFirst	1	1	1	1	1		1							1		0	0	1	1	0	1	1	0	0	1	0	0	1	0	0	1	1	0	0	0	0	0	0	0	0	0	0	0	0	0	0	0
Kuno	Bonobo	ReliableFirst	1	1	1	1	1	1	1	1	1	1	1	1	1	1	1	1	1	1	1	1	1	1	0	1	1	0	1	1	0	1	0	1	0	0	2	0	0	0	0	0	0	0	0	0	0	0	0
Lexi	Bonobo	ReliableFirst	1	1	1	0	1			0	1	1	1	1		1	1	1	1	1	1	1	1			0		0	0	1			1		1	0	0	0	0	0	0	0	0	0	0	0	0	0	0
Luiza	Bonobo	ReliableFirst	1		1	1	0	1	0		0	1	1	0	1	0	1	1	1	1	1	1	1	0	0	1	1	1	1	0	0	0	0	1	0	1	0	1	0	0	0	0	0	0	0	0	0	0	0
Yasa	Bonobo	UnreliableFirst	1	1	1	1	1	0	1	1	1	0	1	1	1	0	0	1	1	1	1	1	1	1	1	1	1	1	1	1	1	0	1	1	0	0	0	0	0	0	0	0	0	0	0	0	0	0	0
Abeeku	Gorilla	UnreliableFirst	0	0	0	1	1	0	1	0	1	0	1	1	0	1		1	0	1	0	1	0	0	1	0	1	0	1	0	0	1	0	1	0	0	0	1	0	0	0	0	0	0	0	0	0	1	0
Kibara	Gorilla	UnreliableFirst	0	1	0	0	0	1	1	1	1	1	1	1	1	0	0	1	1	1	0	0	1	1	1	1	1	1	1	1	1	1	0	1	0	0	0	0	0	0	0	0	0	0	0	0	0	0	0
Kumili	Gorilla	ReliableFirst	1	1	1	1	0	0	1	0	1	1	0	0	1	1	1	1	1	1	1	1	0	0	1	0	0	1	0	1	0	0	1	0	2	0	0	2	0	0	0	0	0	0	0	0	0	1	0
Viringika	Gorilla	ReliableFirst	1	1	1	1	1	1	1	1	1	1	1	0	1	0	0	1	1	0	1	1	1	1	0	1	1	0	1	0	1	0	1	0	0	0	0	0	0	0	0	0	0	0	0	0	0	0	0
Bimbo	Orangutan	ReliableFirst	1	0	1	1	1	1	0	0	1	0	1	0	1	0	1	1	1	1	1	0	1	1	1	1	1	0	0	0	0	0	0	0	0	0	0	0	0	0	0	0	0	0	0	0	0	0	0
Dokana	Orangutan	ReliableFirst	1	1	1	1	1	1	1	1	1	1	1	0	1	1	0	0	1	1	0	1	1	0	1	1	1	1	1	1	0	1	1	0	0	0	0	0	0	0	0	0	0	0	0	0	0	0	0
Padana	Orangutan	UnreliableFirst	0	1	1	1	1	1	0	1	1	1	0	0	1	0	0	0	0	0	1	1	0	1	1	0	1	1	1	0	1	1	0	1	0	0	0	0	0	0	0	0	0	0	0	0	0	0	0
Pini	Orangutan	UnreliableFirst	1	1	1	1	1	1	1	1	1	1	1	1	1	1	1	1	1	1	1	1	1	1	1	1	1	1	1	0	1	0	1	0	0	0	0	0	0	0	0	0	1	0	0	0	0	0	0
Raja	Orangutan	UnreliableFirst	0	1	1	1	1	1	0	0	1	1	1	1	0	0	1	0	1	1	0	0	1	0	0	1	1	1	1	1	0	1	1	0	0	0	0	0	0	0	0	1	0	0	0	0	0	0	0
Tanah	Orangutan	ReliableFirst	0	1	0	1	1	1	0	0	1	1	1	0	0	1	1	1	0	0	1	1	1	0	0	0	1	0	0	0	1	1	0	1	0	0	0	1	0	0	0	0	0	0	0	0	0	0	0
[truncated: 17 more columns]
